# Supplementary material for: Davidones F and G, Two Novel Flavonoids from Sophora davidii (Franch.) Skeels
Source: Molecules. 2021 Jul 9;26(14):4182. doi: 10.3390/molecules26144182 (PMC8306354; doi:10.3390/molecules26144182)
Supplement: Supplementary file 1 [file molecules-26-04182-s001.zip]

Archive with 1 entries (1 files):
- molecules-1265875-supplementary.pdf
